# Supplementary material for: Bacterial outer membrane vesicle based versatile nanosystem boosts the efferocytosis blockade triggered tumor-specific immunity
Source: Nat Commun. 2023 Mar 25;14:1675. doi: 10.1038/s41467-023-37369-0 (PMC10039929; doi:10.1038/s41467-023-37369-0)
Supplement: Supplementary file 4 — Source Data [file 41467_2023_37369_MOESM4_ESM.xlsx]

## Sheet: Figure 1
Figure 1b			Figure 1c						Figure 1e					Figure 1f					Figure 1g											Figure 1h								Figure 1i
U@OMVs	mU@OMVs		Wavelength (nm)	OMVs	UNC2025	Mal	mU@OMVs		diameter (nm)	OMVs	U@OMVs	mU@OMVs		size (nm)	OMVs	U@OMVs	mU@OMVs		Time (d)	OMVs			U@OMVs			mU@OMVs												OMVs	U@OMVs	mU@OMVs
22.7552	23.227		240	0.2241	0.8274	0.1082	0.2906		28.2	4.78					44.96	60.77	102.4		1	27.99	28.02	28.12	60.77	60.93	51.89	102.4	85.61	128.9										1.05771	1.05771	1.98105
22.4092	21.539		241	0.2164	0.8427	0.1018	0.2971		32.7	16.6					35.01	95.15	99.25		2	32.4	37.93	33.79	46.51	46.29	46.61	83.03	98.26	128.9										1	1.11542	1.6348
21.4928	23.3862		242	0.2133	0.8545	0.099	0.3071		37.8	24.7					41.72	75.34	98.47		3	36.46	32.49	18.81	50.97	54.29	52.37	98.47	80.11	83.03										0.942291	1	2.21189
			243	0.2126	0.8626	0.0979	0.32		43.8	22.4									4	30.85	31.31	32.67	52.71	58.75	46.78	66.46	115.3	72.77
			244	0.2117	0.8767	0.0976	0.3419		50.7	15.2				Zeta potential (mV)	OMVs	U@OMVs	mU@OMVs		5	35.66	31.63	33.48	70.13	80.11	43.28	92.88	117.9	63.67
			245	0.209	0.9082	0.0985	0.3789		58.8	8.55					-7.68	-8.7	-10.7
			246	0.2091	0.933	0.0997	0.4141		68.1	4.24					-6.25	-8.6	-12.7
			247	0.2105	0.941	0.1009	0.4376		78.8	1.93					-7.96	-9.8	-13.6
			248	0.2134	0.9432	0.1023	0.4592		91.3	0.839
			249	0.2152	0.9511	0.104	0.4846		106	0.364
			250	0.216	0.9642	0.106	0.511		122	0.167
			251	0.2172	0.9712	0.1077	0.5325		142	0.086
			252	0.2188	0.9705	0.1091	0.5488		164	0.0525
			253	0.2206	0.9636	0.1106	0.5627		190	0.0374
			254	0.2213	0.9535	0.1118	0.5727		220	0.0272
			255	0.2218	0.943	0.1129	0.5778		255	0.0191
			256	0.2219	0.9264	0.1139	0.5757		295	0.0132
			257	0.2215	0.9054	0.1148	0.5635		342	0.00911
			258	0.2216	0.8804	0.1152	0.5423		396	0.0061
			259	0.2209	0.8496	0.1153	0.5139		459	0.00384
			260	0.2212	0.8146	0.1153	0.4829		531	0.00229
			261	0.2209	0.7805	0.1148	0.4528		615	0.00132
			262	0.2212	0.7436	0.1146	0.4199		712	0.000724
			263	0.2198	0.7075	0.1132	0.3836		825	0.000342
			264	0.2173	0.6784	0.1113	0.3557		955	0.000118
			265	0.2134	0.6549	0.1096	0.3339		1110	2.1e-05
			266	0.2097	0.6353	0.1069	0.3174		1280	1.16e-07
			267	0.2074	0.6192	0.104	0.3083		50.7		4.48
			268	0.2047	0.6089	0.1003	0.3055		58.8		17.3
			269	0.2014	0.6038	0.0974	0.306		68.1		28
			270	0.1949	0.6016	0.0926	0.3097		78.8		25.3
			271	0.1902	0.5979	0.0879	0.3139		91.3		14.8
			272	0.1878	0.5958	0.0848	0.316		106		6.06
			273	0.1844	0.5953	0.0818	0.3166		122		1.66
			274	0.1798	0.5975	0.077	0.3153		142		0.233
			275	0.1761	0.5988	0.0719	0.315		68.1			5.45
			276	0.1714	0.5994	0.0678	0.3185		78.8			18.3
			277	0.1644	0.599	0.0646	0.3233		91.3			26.3
			278	0.1593	0.5995	0.0613	0.3285		106			22.8
			279	0.1556	0.6008	0.0579	0.3323		122			14.5
			280	0.1512	0.6028	0.0534	0.3348		142			7.25
			281	0.1458	0.6047	0.0499	0.3348		164			2.84
			282	0.1383	0.6038	0.0472	0.3339		190			0.798
			283	0.1323	0.6028	0.0444	0.3332		220			0.118
			284	0.1285	0.603	0.0415	0.3315
			285	0.1236	0.6038	0.0382	0.3296
			286	0.1167	0.6038	0.036	0.3279
			287	0.1096	0.6015	0.0334	0.3263
			288	0.1028	0.5992	0.0311	0.3241
			289	0.0955	0.5988	0.0287	0.3222
			290	0.0883	0.5976	0.0265	0.32
			291	0.0821	0.594	0.0247	0.3178
			292	0.0771	0.5895	0.0234	0.3152
			293	0.0705	0.586	0.0217	0.3105
			294	0.0649	0.5809	0.0206	0.3055
			295	0.0619	0.5749	0.0196	0.3006
			296	0.0582	0.5667	0.0187	0.294
			297	0.055	0.5557	0.018	0.2855
			298	0.0531	0.5435	0.0172	0.2763
			299	0.0518	0.5333	0.0167	0.2684
			300	0.0497	0.5222	0.0158	0.2583
			301	0.0479	0.5068	0.0156	0.2455
			302	0.0462	0.49	0.0153	0.233
			303	0.0453	0.4757	0.0151	0.2225
			304	0.0451	0.4611	0.0145	0.2113
			305	0.0433	0.4439	0.0142	0.1981
			306	0.0419	0.4252	0.0139	0.1867
			307	0.0407	0.4054	0.0131	0.1729
			308	0.04	0.3849	0.0132	0.1611
			309	0.0401	0.3669	0.0129	0.1514
			310	0.0396	0.3484	0.0128	0.1412
			311	0.0388	0.3252	0.0123	0.1293
			312	0.0386	0.3039	0.0122	0.1183
			313	0.0379	0.285	0.0116	0.1086
			314	0.0372	0.2659	0.0114	0.0998
			315	0.0363	0.2475	0.011	0.0919
			316	0.0369	0.2324	0.0103	0.086
			317	0.0364	0.2179	0.0101	0.081
			318	0.0362	0.2087	0.0099	0.0781
			319	0.0358	0.2002	0.0099	0.0763
			320	0.0351	0.1926	0.0086	0.0754
			321	0.0341	0.1892	0.0082	0.0744
			322	0.033	0.1875	0.008	0.0745
			323	0.033	0.1854	0.0076	0.0741
			324	0.0334	0.184	0.0076	0.0748
			325	0.0341	0.1832	0.0073	0.0751
			326	0.034	0.1828	0.0067	0.0756
			327	0.0336	0.1834	0.0062	0.0763
			328	0.0334	0.1832	0.0061	0.076
			329	0.0326	0.1841	0.0065	0.0769
			330	0.0327	0.1849	0.0058	0.0771
			331	0.0322	0.184	0.0051	0.0781
			332	0.0317	0.1852	0.005	0.0786
			333	0.0314	0.1856	0.0049	0.0793
			334	0.0313	0.1849	0.0046	0.0791
			335	0.0318	0.1837	0.0041	0.0797
			336	0.031	0.1842	0.0036	0.0807
			337	0.031	0.1833	0.0038	0.0799
			338	0.0305	0.1825	0.0029	0.08
			339	0.0305	0.1815	0.0027	0.0806
			340	0.0299	0.1806	0.0026	0.0803
			341	0.0297	0.1793	0.0023	0.0804
			342	0.0295	0.1774	0.002	0.0802
			343	0.0293	0.1759	0.002	0.0797
			344	0.0286	0.1729	0.0019	0.0802
			345	0.0289	0.1698	0.0015	0.0797
			346	0.0288	0.1674	0.001	0.0797
			347	0.0297	0.1641	0.0016	0.079
			348	0.0291	0.1615	0.0009	0.0788
			349	0.028	0.1593	0.0011	0.0778
			350	0.0278	0.1561	0.001	0.0772
			351	0.028	0.1532	0.0007	0.0766
			352	0.0282	0.1497	0.0006	0.0754
			353	0.0262	0.1468	0.0007	0.0747
			354	0.0257	0.1439	0.0003	0.0742
			355	0.0259	0.1393	0.0008	0.0728
			356	0.0259	0.1354	0.0007	0.0722
			357	0.0261	0.1316	0.0004	0.0709
			358	0.0264	0.1272	0.0002	0.0699
			359	0.0254	0.1228	0.0003	0.0692
			360	0.0246	0.1193	0.0005	0.0677
			361	0.0248	0.1143	0.0004	0.0665
			362	0.0255	0.1091	0.0006	0.0654
			363	0.0276	0.104	0	0.0645
			364	0.0274	0.1	-0.0003	0.0638
			365	0.0263	0.0954	-0.0004	0.0623
			366	0.0253	0.0897	0	0.0606
			367	0.0254	0.0866	-0.0001	0.0599
			368	0.0257	0.0825	-0.0002	0.0596
			369	0.025	0.0782	0.0001	0.0589
			370	0.0243	0.0737	-0.0005	0.0575
			371	0.0239	0.0701	-0.0005	0.057
			372	0.0247	0.0667	-0.0003	0.0552
			373	0.0233	0.0631	-0.0001	0.0555
			374	0.024	0.06	-0.0004	0.0541
			375	0.023	0.0564	-0.0001	0.0529
			376	0.023	0.0536	-0.0001	0.0528
			377	0.023	0.0508	-0.0002	0.0518
			378	0.0235	0.0477	-0.0002	0.0511
			379	0.025	0.0459	0.0001	0.0504
			380	0.0246	0.0432	0.0003	0.0497
			381	0.024	0.0412	-0.0004	0.0489
			382	0.0225	0.0381	-0.0004	0.0483
			383	0.0225	0.037	-0.0002	0.0473
			384	0.0224	0.0345	0.0002	0.0465
			385	0.023	0.0323	-0.0002	0.0469
			386	0.023	0.0313	0.0001	0.0468
			387	0.0222	0.0297	-0.0001	0.0464
			388	0.0225	0.0272	-0.0001	0.045
			389	0.022	0.0267	0.0003	0.0454
			390	0.0215	0.0251	0	0.0455
			391	0.0217	0.0246	0.0002	0.0452
			392	0.0225	0.0232	-0.0002	0.0458
			393	0.0217	0.0221	-0.0002	0.0456
			394	0.0209	0.0213	-0.0003	0.0455
			395	0.0218	0.0199	0.0005	0.0458
			396	0.0227	0.0193	0.0003	0.0455
			397	0.0225	0.02	0.0004	0.0455
			398	0.0216	0.0185	0.0008	0.0456
			399	0.0211	0.0187	0	0.0463
			400	0.0217	0.0176	0.0005	0.0461

## Sheet: Figure 2
Figure 2a									Figure 2e								Figure 2g			Figure 2h
									M-LC	M-AC	M-AC + OMVs	M-AC + UNC2025	M-AC + U@OMVs	M-AC + mU@OMVs				Relative abundance			Relative abundance
									4.75	83.1	83.6	6.12	7.33	6.31			C3	10		Brd2	6.70008
									6.04	87.1	81.7	4.3	5.66	5.04			Pdcd11	6.96019		Sept7	4.60329
									6.31	85.5	81.5	4.25	5.82	5			Camk2d	6.10505		Smarcd1	1.46299
																	Eef1a1	4.75069		Trip12	0.783885
																	Actg1	4.18475		Cd34	0.291078
									Figure 2f								Acbd3	3.48612		Fn1	0.25475
									AC	M-LC	M-AC	M-AC + OMVs	M-AC + UNC2025	M-AC + U@OMVs	M-AC + mU@OMVs		Mcm2	2.36484		Snx5	0.147031
									1557.5	391.432	942.413	878.308	1763.61	1836.64	1604.57		Flna	2.29209		Tubb3	5.39671
									1413.87	380.883	990.289	1166.38	2011.11	1740.89	1929.96		Msn	1.84299		Eef2	3.94933
									1910.48	407.661	783.367	1163.94	1978.65	1603.75	1805.81		Plaa	1.46934		Actn4	0.627963
																	Dpysl2	1.16129		Smarcd1	0.305392
																	Larp1	1.05221		Aldh18a1	0.220656
																	Gapvd1	1.0032		Cad	0.186827
																	Ehd2	0.8597		Zc3h14	0.208709
																	Dffb	0.858451		Ddx27	0.0885109
																	Lrp1	0.43492		Dag1	0.0378253
																	Wdr1	0.333564
																	Ctnnd1	0.185107
																	Hspa8	5.67608
																	Hsp90ab1	4.23707
																	H2afz	1.70867
																	Hsp90aa1	1.58332
																	Hist1h1c	1.13076
																	Hspa1a	1.08263
																	Hmgb1	0.823297
																	Hsp90b1	0.408438
																	Hspa4	0.136406

## Sheet: Figure 3
Figure 3c				Figure 3e							Figure 3f							Figure 3g
Control	OVA	OVA+mU@OMVs		PBS	TAAs	OMVs	TAAs + OMVs	TAAs + U@OMVs	TAAs + mU@OMVs		PBS	TAAs	OMVs	TAAs + OMVs	TAAs + U@OMVs	TAAs + mU@OMVs		PBS	TAAs	OMVs	TAAs + OMVs	TAAs + U@OMVs	TAAs + mU@OMVs
0.0155	0.7906	1.5515		33.4	43.2	67.6	69.6	68.8	83.5		25.5	31.1	54.6	54.8	57.1	73.6		24	23.2	38.8	36.4	39.1	50.1
0.0599	0.6731	1.6321		36	44.5	63.6	70.1	70.3	82.3		28.2	30.6	51.4	55.7	54.2	70.9		21.5	22.9	39.2	43.9	40.4	52.1
0.1072	0.6786	1.7203		35.7	45.1	62.7	71.9	70.6	81.1		28	32.1	51.8	57.4	58.2	69.7		20.4	25.5	38.1	42.1	42.5	49.5
				Figure 3h
				PBS	TAAs	OMVs	TAAs + OMVs	TAAs + U@OMVs	TAAs + mU@OMVs
				41.2	44.2	64	67	73.8	82.8
				39.5	43.1	66.5	67	73.6	82.7
				41.5	45.3	65.6	65.9	74.5	82.7
				Figure 3j
				PBS	TAAs	OMVs	TAAs + OMVs	TAAs + U@OMVs	TAAs + mU@OMVs
				25.6	28	26.4	30.1	32.3	41.4
				24.3	29.4	28.4	38.1	32.3	44.9
				24.9	29.2	27.8	28.9	38.8	44.7

## Sheet: Figure 4
Figure 4b						Figure 4d						Figure 4e						Figure 4g
PBS	UNC2025	OMVs	U@OMVs	mU@OMVs		PBS	UNC2025	OMVs	U@OMVs	mU@OMVs		PBS	UNC2025	OMVs	U@OMVs	mU@OMVs		PBS	OVA	OMVs+OVA	U@OMVs+OVA	mU@OMVs+OVA
26.707	32.5649	41.7302	39.8039	47.12		8.03785	15.0327	16.1806	23.7391	38.613		7.62521	12.0152	10.3071	14.5417	18.9053		890000	1020000	887000	947000	1380000
22.3292	38.1818	28.6322	45.2332	41.2925		9.44381	18.7714	18.1506	23.511	37.7419		9.48751	12.3317	9.39825	14.0304	17.4081		877000	967000	980000	940000	1470000
26.5957	32.2893	38.8579	45.6683	42.0999		8.4732	15.027	24.6243	23.1823	34.6651		9.36173	10.6722	9.84861	14.3266	14.286		836000	871000	1060000	1050000	1640000
22.3276	32.7285	38.533	42.3635	46.401		10.4539	15.1858	19.4293	27.2538	28.6658
21.5676	33.4329	27.2542	48.7079	57.1632		8.84035	20.6321	22.4199	39.3314	22.4975

## Sheet: Figure 5
Figure 5b						Figure 5c						Figure 5d							Figure 5e							Figure 5h						Figure 5i						Figure 5k						Figure 5m
PBS	UNC2025	OMVs	U@OMVs	mU@OMVs		PBS	UNC2025	OMVs	U@OMVs	mU@OMVs		PBS	UNC2025	OMVs	U@OMVs	mU@OMVs			CD8+ DCs			CD8- DCs				PBS	UNC2025	OMVs	U@OMVs	mU@OMVs		PBS	UNC2025	OMVs	U@OMVs	mU@OMVs		PBS	UNC2025	OMVs	U@OMVs	mU@OMVs		PBS	UNC2025	OMVs	U@OMVs	mU@OMVs
41.6	43.1	59.5	56.1	72.5		46.2	59.8	67.8	68.4	73.1		44.2	53.4	70.4	71.1	80.3		PBS	13.1	12.9	14.5	10.5	9.16	11.5		17.7003	19.0652	25.048	27.9976	30.4608		8.0607	8.778	12.2816	12.0939	15.3306		6.4	9.64	18.2	20.6	33.2		10.6	20.7	35.4	36.6	50.3
45.2	47.6	60.4	55.5	68.1		47.7	61.2	60	62.7	73.8		42.4	54.4	68.8	65.1	79.6		UNC2025	14.3	15.2	16.5	8.4	10.8	12.1		17.1632	20.1825	24.7036	25.926	30.42		7.9424	8.97	13.0471	12.963	15.8184		8.34	10.1	17.4	22.4	35		12.8	20.7	34.4	38.9	48.1
39	46	54.7	62.1	71.4		39.6	61.7	58.3	62.6	72.9		50.1	49.8	67.3	71.8	78.4		OMVs	20	22.4	17.7	17.5	18.6	14.5		17.304	19.02	27.962	27.0882	30.4548		8.736	9.51	13.8006	13.3206	15.3996		6.95	12.2	19	22.9	37		15	18.5	35.6	40.6	49.2
																		U@OMVs	20.3	18.2	18.4	18.5	19.7	15.7
																		mU@OMVs	31.8	32.4	33.2	13.4	15.1	14.6

## Sheet: Figure 6
Figure 6b\c\e																						Figure 6d						Figure 6f						Figure 6g						Figure 6h						Figure 6i
Primary tumors											Abscopal tumors											PBS	UNC2025	OMVs	U@OMVs	mU@OMVs		PBS	UNC2025	OMVs	U@OMVs	mU@OMVs		Primary tumors						Primary tumors						Primary tumors
PBS	1	2	3	4	5	6	7	8	9		PBS	1	2	3	4	5	6	7	8	9		0.987995	5.53866	59.8016	80.3524	88.9999		1.06601				59.5998		PBS	UNC2025	OMVs	U@OMVs	mU@OMVs		PBS	UNC2025	OMVs	U@OMVs	mU@OMVs		PBS	UNC2025	OMVs	U@OMVs
10	133.54	158.77	141.04	82.76	116.74	84.88	91.03	110.34	59.46		16	74.01	47.68	79.29	37.04	77.84	67.63		50.17	92.26		1.13912	11.6134		51.6682	93.1778						46.478		0.72	1.48	2.15	2.31	3.56		22	16.3	8.14	10.3	7.66		0.032727	0.090798	0.264128	0.224272
12	158.98	238.62	164.43	184.87	213.94	128.77	180.34	178.15	114.68		18	97.56	89.29	83.84	42.43	112.93	82.79		73.16	131.57		0.911625	30.1051	52.0437	66.1859	89.0407					19.691	63.9482		0.87	1.36	1.81	2.44	3.63		21.1	16.9	7.52	12	7.6		0.041232	0.080473	0.240691	0.203333
14	241.44	401.32	315.83	284.98	290.05	257.24	278.54	303.16	269.01		20	303.1	145.86	128.22	149.91	372.58	155.96		141.19	154.2		1.01077	13.4075	44.4419	74.3979	90.6261				21.4763	25.7194	51.9532		0.84	1.66	2.47	3.33	2.74		20.9	16.4	7.54	9.29	7.23		0.040191	0.10122	0.327586	0.35845
16	625.55	817.54	654.54	574.24	535.56	218.13		654.62	452.18		22	459.41		249.16	422.83	486.49	336.06			486.67		1.06793		46.7954	76.8556	86.7337						50.4946
18	1023.82	997.87	1125.5	790.24	867.27	404.77		800.63	553.86		24	670.44		585.87			443.6					0.72004		64.3353	87.2292	86.1721		0.933991	14.1789	21.1459	3.63621	63.7568		Abscopal tumors						Abscopal tumors						Abscopal tumors
20	1228.72	1416.67	1133.74	1257.04	1328.13	895.48		1473.28	1216.13		26	894.5					783.72						19.4963	62.1115		92.8232			3.27666		5.95339	55.3884		PBS	UNC2025	OMVs	U@OMVs	mU@OMVs		PBS	UNC2025	OMVs	U@OMVs	mU@OMVs		PBS	UNC2025	OMVs	U@OMVs
																						1.18465		66.4576	40.9668	61.3145				17.3437		64.2437		3.43	2.22	5.86	5.93	7.36		38.6	36.2	18.7	15.9	5.48		0.08886	0.061326	0.313369	0.372956
UNC2025	1	2	3	4	5	6	7	8	9		UNC2025	1	2	3	4	5	6	7	8	9		0.977873	5.84778	89.8618	72.8813	95.252						56.7315		3.6	4.03	5.62	4.11	9.91		38	30.1	16.3	11.9	4.81		0.094737	0.133887	0.344785	0.345378
10	221.23	235.14	126.7	127.01	72.47	171.51	93.42	83.55	105.31		16	74.57	44.46	48.71	80.84	81.22	34.45	44.91	33.21	72.2														4	2.52	3.78	3.79	6.57		30	29.9	15.9	13.8	5.28		0.133333	0.084281	0.237736	0.274638
12	220.54	263.64	174.37	161.19	165	189.63	140.25	132.33	148.77		18	141.07	51.98	115.66	132.19	108.43	37.53	53.72	40.96	98.26
14	336.14	451.56	221.52	268.18	281.63	478.18	295.06	297.64	309.89		20	245.9	180.83	279.69	222.93	151.09	88.76	173.99		264.39
16	635.8	742.12	491.49	388.66	483.51	453.59	455.14	470.66	512.59		22		271.85	539.65	333.92	304.39	218.14	282.08		417.08
18	985.68	931.6	739.47	630.48	748.11	944.93	914.4	618.18	726.94		24					556.14	378.82	516.45		481.2
20	1228.72	1416.67	1133.74	1257.04	1328.13	895.48		1473.28	1216.13		26						720.14	811.62
OMVs	1	2	3	4	5	6	7	8	9		OMVs	1	2	3	4	5	6	7	8	9
10	93.79	161.66	140.41	104.76	108.59	126.03	51.87	171.32	46		16		66.43	48.39	14.85	70.23	34.66	37.82	28.46	20.76
12	88.49	167.49	131.31	135.95	133.3	127.23	94.97	186.88	90.06		18	109.44		66.45	56.34	95.01	57.38	34.83	41.24	98.05
14	205.64	169.81	206.07	222.45	123.87	117.53	76.68	241.25	29.81		20	196.63		160.48	107.05	132.65	83.32	84.33	53.71	98.42
16	155.63		278.82	240.57	145.05	151.81	272.64	204.35	40.68		22	251.27		393.78	138.82		211.09	374.65	201.79	278.08
18	326.73		455.44	462.34	306.71	386.04	229.44	405.26	147.7		24	389.81		694.76	477.62		371.1		486.24	503.32
20	499.93		596.41	690.95	661.68	443.54	471.2	417.15	126.08		26				658.9		661.67		693.58	854.3
U@OMVs	1	2	3	4	5	6	7	8	9		U@OMVs	1	2	3	4	5	6	7	8	9
10	76.32	120.34	102.69	69.85	109.5	76.28	106.21	125.52	70.18		16	49.51	66.43	48.39	14.85	70.23	34.66	37.82	28.46	20.76
12	94.24	138.82	103.87	116.93	85.54	116.07	60.5	105.71	83.98		18	45.17	69.71	65.52	13.43	86.11	37.26	51.01	52.13	28.98
14	91.07	273.35	247.56	264.24	147.7	184.79	56.48	308.83	80.05		20	57.26	113.23	67.61	45.9	144.11	186.73	112.23	121.52	50.45
16	85.67	272.11	298.53	125.6	89.58	99.64	167.37	188.33	131.87		22	329.52	235.02	188.19	116.72	374.3	358.7	292.14	372.24	229.27
18	172.66	618.52	630.08	280.85	220.07	192.41	332.45	537.33	268.45		24		440.44	452.12	373.46	627.3	632.87	403.8		376.98
20	244.35	601.08	420.53	318.4	287.84	158.82	80.75	734.17	337.26		26			673.88	623.3	845.64	808.6	789.16
mU@OMVs	1	2	3	4	5	6	7	8	9		mU@OMVs	1	2	3	4	5	6	7	8	9
10	128.19	122.12	113.55	105.2	116.27	109.68	133.2	135.06	77.22		16	15.52	19.06	23.89	14.7	25.84	37.93	33.8	20.64	37.31
12	87.6	49.35	70.15	75.71	62.21	44.56	69.18	115.17	63.09		18	19.71	43.54	30.47	16.9	32.96	38.55	49.61	22.72	42.06
14	67.59	38.42	59.06	80.47	115.26	55.08	74.86	122.53	33.86		20	27.95	44.36	46.31	29.88	30.23	41.02	31.83	31.76	49.18
16	70.57	33.95	37.83	84.92	104.25	61.88	91.6	147.54	40.37		22	125.63	147.14	57.93	76	82.93	97.6	111.95	116.19	144.84
18	97.91	55.76	125.99	135.21	161.38	116.54	83.89	375.58	55.98		24	161.39	236.38	214.78	233.84	161.01	123.79	146.02	163.52	191.77
20	136.8	84.84	136.3	116.58	164.99	171.97	89.25	481.11	59.05		26	339	449.11	302.51	403.17	415.41	304.12	374.34	300.04	363.07
[truncated: 3 more columns]

## Sheet: Figure 7
Figure 7c						Figure 7e														Figure 7h
PBS	UNC2025	OMVs	U@OMVs	mU@OMVs		Time (d)	PBS						mU@OMVs								PBS					mU@OMVs
22	14	14	14	3		7	93.8228	80.9843	55.3036	77.5529	85.9265	97.2104	81.4867	64.8252	80.4825	71.7876	79.9711	78.2825		CD3+ CD8+ T cells	11.7	11.9	11.4	12.1	15.6	38.2	37	40.9	39.8	40
16	15	15	16	6		11	233.768	190.661	235.881	206.186	210.894	172.749	81.8814	69.9035	79.1867	59.6712	58.6747	80.5543		TEM cells	41.4	42.1	38.5	37	36.2	71.9	71.8	64.4	63.8	64.7
17	14	15	17	9		15	653.585	445.263	327.897	674.07	666.576	515.627	128.927	141.032	106.941	145.353	123.82	144.649
						33	91.0006		59.2266	89.6407	60.7592	51.9863	24.9379
						37	218.3		174.374	218.402	93.9979	233.313	33.2096
						41	386.36		275.144	336.227	362.011	369.002
						45	674.488		379.131	466.609	521.871	626.149
						49	963.63		724.383	506.526	669.292	892.958
Figure 7b

## Sheet: Supplementary Figure 1
	Supplementary Figure 1a									Supplementary Figure 1b
weight of added UNC2025 (μg)	2.5	5	10	20	30	40	50		weight of added UNC2025 (μg)	2.5	5	10	20	30	40	50
	0.807786	2.06105	21.2221	23.3843	25.2964	24.881	23.7227			3.25746	4.20884	26.9392	15.2608	11.2875	8.28055	6.22011
	1.59888	1.02042	23.2766	24.7132	20.345	21.9239	21.1844			6.49945	2.06188	30.3384	16.4127	8.51381	7.02003	5.37569
	0.983599	2.82453	20.6471	25.1299	23.9735	24.2381	21.5635			3.97348	5.81326	26.0193	16.7823	10.511	7.99812	5.49834

## Sheet: Supplementary Figure 2
U@OMVs	mU@OMVs
30.2541	29.4586
27.4519	28.8812
30.5249	27.3768

## Sheet: Supplementary Figure 5
diameter (nm)	OMVs	U@OMVs	mU@OMVs
15	5.50203e+07
45	1.29691e+08
75	1.76851e+08
105	1.45411e+08
135	4.71602e+07
165	1.57201e+07
195	3.93002e+06
225	3.93002e+06
255	1.17901e+07
285	3.93002e+06
15		9.39818e+07
45		8.35394e+07
75		1.25309e+08
105		1.04424e+08
135		3.13273e+07
165
195		2.08849e+07
225		3.13273e+07
255		2.08849e+07
285
15			9.78888e+07
45			6.99206e+07
75			1.11873e+08
105			5.59365e+07
135			8.39047e+07
165			4.19523e+07
195
225			2.79682e+07
255			4.19523e+07

[truncated: 17 more sheets: Supplementary Figure 8, Supplementary Figure 9, Supplementary Figure 10, Supplementary Figure 11, Supplementary Figure 12, Supplementary Figure 14, Supplementary Figure 15, Supplementary Figure 16, Supplementary Figure 17, Supplementary Figure 18, Supplementary Figure 21, Supplementary Figure 23, Supplementary Figure 25, Supplementary Figure 27, Supplementary Figure 28, Supplementary Figure 29, Supplementary Figure 31]
